# Supplementary material for: Genetic Diversity in Lens Species Revealed by EST and Genomic Simple Sequence Repeat Analysis
Source: PLoS One. 2015 Sep 18;10(9):e0138101. doi: 10.1371/journal.pone.0138101 (PMC4575128; doi:10.1371/journal.pone.0138101)
Supplement: S1 Table — (XLSX) [file pone.0138101.s004.xlsx]

## Sheet: Sheet1
Table S1: [i] marker ID, [ii] number of alleles obtained, [iii] range of alleles amplified (bp), [iv] size(s) obtained in accessions(1 to 86)
S.no.	Marker ID	No. of Alleles obtained	Range of alleles amplified(bp)	L830	L4076	L4147	L4595	L4602	L4603	L4618	L6183	L4704	L7903	PL01	PL04	PL5	PL6	PL7	PL8	PL406	DPL-58	DPL-62	IPL81	IPL321	IPL406	ILL6002	PRECOZ	K75	HM	IG-135428	IG-135443	IG-135570	IG-136669	IG-136671	IG-136673	ILWL-7	ILWL-11	ILWL-23	ILWL-24	ILWL-31	ILWL-50	ILWL-55	ILW-L70	ILWL-73	ILWL-81	ILWL-95	ILWL-96	ILWL-127	ILWL131
1	PLC5	2	296-302	296	296	296	296	296	296	296	296	296	296	296	296	296	296	296	296	296	296	296	296	296	296	296	296	296	296	302	296	302	302	302	302	302	302	302	296	302	302	302	302	302	302	302	302	302	302
2	PLC10	2	307-310	310	310	310	310	310	310	310	310	310	310	310	310	310	310	310	310	310	310	310	310	310	310	310	310	310	310	310	310	310	310	310	310	310	310	310	310	310	310	310	310	310	310	310	310	310	310
3	PLC16	3	273-280	276	276	276	276	276	276	276	276	276	276	276	276	276	276	276	276	276	276	276	276	276	276	276	276	276	276	276	276	276	276	276	276	276	276	276	276	276	276	276	276:280	276	276	276	276	276	276
4	PLC17	2	257-260	260	257	257	257	260	260	257	260	257	257	257	260	257	257	257	257	257	257	257	257	257	260	257	257	257	257	257	257	260	257	257	260	260	260	260	260	257	257	257	257	257	257	257	257	257	257
5	PLC21	2	361-364	361	361	361	361	361	361	361	361	361	361	361	361	361	361	361	361	361	361	361	361	361	361	361	361	361	361	361	361	361	364	364	364	361	361	364	361	361	361	364	364	364	361	361	361	361	361
6	PLC22	4	310-324	310	314	314	314	314	319	314	314	314	314	314	314	314	314	314	314	314	314	314	314	314	314	314	314	314	314	314	314	319:324	319	314	314	314	314	314	310	310	310	314	314	310	310	310	310	310	310
7	PLC30	3	196-203	196	198	198	198	196	196	196	196	203	198	196	196	196	196	196	196	196	196	196	196	196	196	196	196	196	196	203	196	196	196	196	196	196	196	198	196:198	203	198	198	196	196	196	196	196	198	203
8	PLC35	2	256-261	256	256	256	256	256	256	256	256	256	256	256	256	256	256	256	250	256	261	256	256	256	256	256	256	256	256	256	256	256	256	250	261	256	256	256	256	256	256	261	256	256	256	256	256	256	256
9	PLC38	2	304-309	304	304	304	309	309	309	304	309	304	304	304	304	304	304	304	304	304	304	309	304	304	304	304	304	304	304	304	309	304	304	304	304	304	304	309	309	304	304	309	304	304	304	304	304	304	304
10	PLC40	2	158-163	158	158	158	158	158	158	158	163	163	158	158	158	158	163	158	158	158	163	158	158	158	158	158	158	158	158	158	163	163	158:163	158	158	163	158	158	158	163	158	158	158	158	158	158	158	158	163
11	PLC42	3	151-156	154	154	154	154	154	154	154	154	154	154	154	154	154	154	154	151	151	151	151	151	154	154	154	154	154	154	154	154	154	151	156	151	156	156	154	154	156	151	154	154	154	154	156	154	151	151
12	PLC46	2	108-112	108	108	108	108	108	108	108	112	108	108	108	108	112	108	112	112	112	112	112	108	108	108	108	108	108	108	108	108	108	108	108	108	108	108	108	108	112	108	108	112	108	108	108	108	108	112
13	PLC51	2	147-137	147	147	147	147	147	147	147	147	147	147	147	137	147	147	147	147	147	137	137	147	147	147	137	137	147	147	147	147	147	147	147	147	147	147	147	147	147	147	147	147	147	147	147	147	137	147
14	PLC60	5	141-193	141	141	141	141	141	141	141	141	141	141	141	141	141	141	141	141	141	141	141	141	141	141	141	141	141	141	141:176	141	141	141	141:164	141:148	141	141	141	141	141	141:148	141:193	141	141	141	141	141	141	141
15	PLC64	3	196-203	196	196	196	196	196	196	196	196	196	196	196	196	196	196	196	196	196	196	196	196	196	196	196	196	196	196	196	202	196	196	202	196	196	196	196	202	196	202	196	196	196	202	196	196	196	196
16	PLC66	2	279-282	282	282	282	282	282	282	282	282	282	282	282	282	282	282	282	282	282	282	282	282	282	282	282	282	282	282	282	282	282	282	282	282	282	279	282	282	282	282	282	282	282	282	282	282	282	282
17	PLC70	2	177-184	177	177	177	177	177	177	177	177	177	177	177	177	177	177	177	177	177	177	177	177	177	177	177	177:184	177	177	177:184	177	184	177	184	184	177	184	177	177	177	177	177	177	177	177	184	177	177	177
18	PLC74	2	168-173	168	168	173	173	173	173	173	173	173	173	173	173	173	173	173	173	168	168	168	168	168	168	168	168	168	168	168	168	168	168	173	173	173	173	173	168	173	173	173	173	173	173	173	173	173	173
19	PLC80	2	158-162	158	158	158	158	158	158	158	158	158	158	158	158	158	158	158	158	158	158	158	158	158	158	158	158	158	158	158	158	158	158	158	158	158	158	158	158	158	158	158	158	158:162	158	158	158	158	158
20	PLC81	2	178-182	178	182	182	182	182	182	182	178	178	178	178	178	178	178	174	174	174	174	174	174	174	178	178	182	178	178	178	178	178	178	178	178	178	178	178	178	178	178	178	178	178	178	178	178	178	178
21	PLC88	3	201-211	204	204	204	204	204	204	204	204	204	204	204	204	204	204	204	204	204	204	204	204	204	204	204	204	204	204	211	204	204	201	211	204	211	204	204	204	204	204	204	211	211	204	204	204	204	204
22	PLC95	3	212-224	218	218	218	218	218	218	218	218	218	218	218	218	218	218	218	218	218	218	218	218	218	218	218	218	218	218	218	218	218	218	218	218	218	218	224	218	218	224	218	218	218	218	218	218	218	218
23	pbalc013	5	229-242	235	238	238	238	238	238	238	238	238	238	235	235	238	238	238	238	238	238	238	238	238	238	238	238	238	238	238	235	238	238	238	238	238	238	238	229:238	229:238	229:238	238	238	238	238	238	238	238	238
24	pbalc018	3	168-176	168	168	168	168	168	168	168	168:173	168	176	173	173	168	176	168	168	168	168	176	168	168	168	168	168	168	168	168	168	168	168	168	168	168	168	168:173	168	168:173	168:173	168:173	173	173	168	168	168	168	168
25	pbalc025	3	112-121	121	121	117	117	117	117	117	117	117	117	117	117	117	117	117	117	117	117	112	121	117	117	117	117	117	117	112	112	112	112	112	112	112	112	117	117	121	112	117	117	117	121	117	117	117	117
26	pbalc029	3	202-211	202	202	202	202	202	202	202	207	202	202	207	202	202	202	202	202	202	202	202	202	202	207	202	202	202	202	202	202	202	202	202	202	202	202	202	202	202	202	202	202	202	202	202	202	211	202
27	pbalc224	3	132-141	137	137	141	141	132	132	137	132	132	132	137	132	132	141	141	132	132	132	141	141	132	141	141	141	137	137	137	137	137	137	137	132	137	132	132	137	132	132	132	137	141	141	137	132	137	132
28	pbalc250	3	152-161	152	158	158	158	158	158	158	158	158	158	158	161	158	158	158	158	158	161	161	158	158	161	161	158	158	158	158	158	152	158	158	158	158	158	158	158	158	158	158	158	158	158	152	158	158	158
29	pbalc260	3	158-164	160	160	160	160	160	160	160	160	160	160	160	160	160	160	160	160	160	160	160	160	160	160	160	160	160	160	160	160	160	160	160	160	160	160	164	164	160	160	164	160	160	160	160	158	158	158
30	pbalc347	3	140-156	140	150	150	150	150	150	150	150	150	150	156	156	150	150	150	150	150	150	150	150	150	150	156	150	140	150	150	150	150	150	156	150	150	156	150	156	156	156	150	150	150	156	150	150	150	150
31	pbalc353	2	160-163	163	163	163	163	163	163	163	163	163	163	163	163	163	163	163	163	163	163	163	163	163	163	163	163	163	163	163	160	163	163	163	163	163	163	163	160	163	163	163	163	163	160	163	163	163	163
32	gllc106	3	212-220	212	212	212	212	212	212	212	212	212	212	212	212	212	212	212	212	212	216	216	216	216	216	212	212	212	212	212	212	212	212	212	212	212	212	212	212	212:220	212	212	212	212	212	212	212	212	212
33	gllc108	3	195-202	202	202	202	202	202	202	198:202	198:202	202	202	202	202	202	202	198:202	198:202	202	202	202	202	202	202	195:202	202	202	202	202	198:202	202	202	202	202	202	202	202	195:202	202	202	202	202	202	202	202	202	202	202
34	gllc511	4	182-203	188	188	188	188	188	188	188	188	188	188	188	188	188	188	188	188	188	188	188	188	184	184	188	184	184	184	188	188	188	188	188	188	188	188	188	188	188	188	188	188	188	188	188	188	188	188
35	gllc527	3	204-210	206	206	206	206	206	206	206	210	206	206	206	206	206	206	206	206	206	206	206	206	206	206	206	206	206	206	206	206	206	204:206	204:206	210	206	206	204:206	206	206	206	206	210	206	206	210	206	206	206
36	gllc538	3	237-246	237	242	242	242	242	242	242	242	242	242	237	237	237	237	242	242	242	242	242	242	237	237	237	237	237	237	242	242	237	237	237	237	237	237	237	237	237	237	237	237	237	237	237	237	237	237
37	gllc541	2	203-211	203	203	203	203	203	203	203	203	203	211	211	203	203	203	203	203	203	211	211	203	203	203	203	203	211	211	203	203	203	203	203	203	203	211	211	203	203	203	203	203	203	211	211	211	203	203
38	gllc598	4	182-196	189	189	189	189	189	189	182:189	189	189	189	192	192	192	192	192	192	189	192	192	192	192	192	192	192	192	192	182	189	189	182	189	189	189	189	182	189	189	189	182	189	189	189	189	189	189	189
39	gllc609	3	241-252	241	241	246	246	252	246:252	246:252	252	246	246	252	246:252	241	246	241	241	241	241	241	241	241	241	241	241	241	246	241	241	241	241	241	241	246	241	241	241	241	241	241	241	241	241	241	246	241	241
40	gllc614	3	107-119	107	107	107	107	107	107	107	107	107	107	107	107	107	107	107	107	107	107	107	107	107	107	107	107	107	107	112	112	112	112	112	112	112	112	112	107	112	107	107	119	107	112	112	112	112	112
41	gllc663	5	205-221	208	208	208	208	208	208	208	208	208	208	208	208	208	213	208:217	213	213	213	208:217	208:213	213	213	213	213	213	213	217	217	217	217	217	217	217	221	221	217	217	217	217	217	217	217	221	221	221	221
42	SSR 124	3	232-237	237	232	237	237	232	237	237	237	232	234	237	237	237	237	237	232	232	232	234	237	234	237	232	232	232	232	234	232	234	237	237	237	234	237	237	237	237	237	237	234:237	234	234	234	234	234	234
43	SSR 154	3	147-155	147	147	147	151	151	155	155	155	155	151	151	155	151	151	151	151	147	151	151	151	151	151	151	151	151	151	151	151	151	151	151	151	151	151	151	151	151	151	147	147	151	151	151	155	155	155
[truncated: 40 more columns]
