# Supplementary material for: Genetic Diversity in Lens Species Revealed by EST and Genomic Simple Sequence Repeat Analysis
Source: PLoS One. 2015 Sep 18;10(9):e0138101. doi: 10.1371/journal.pone.0138101 (PMC4575128; doi:10.1371/journal.pone.0138101)
Supplement: S2 Table — (XLSX) [file pone.0138101.s005.xlsx]

## Sheet: Sheet1
Table S2: The primer sequences deposited in NCBI probe database PUIDs and motifs of the developed markers
S.no.	PUIDs	Primer	Primer Sequence	Repeat Motifs
1	16537804	PLC5	CATTGCAGCTTATTCTCACAGC	(CAATGG)5
			TGACCCATCCTCATCCTTAAAT
2	16581945	PLC10	TGCAACAAAGGACACTAGAGGTT	(AT)6
			ATTTCTTTCTCCCTAACCAGCC
3	16581946	PLC16	CGTTTGATCTTCTAAGCCCCTA	(T)10
			AAGGGAAAGGATGTTTGACTTG
4	16581947	PLC17	AAGCTGAAGGAAATCAAAGTGG	(TCTTT)3
			TCAACACACTCCATGTTTAGAGC
5	16581949	PLC21	AACTCGCATCCTCTTCACAACT	(TTC)6
			GGACCTTTCCCTTGTAGTCACC
6	16581950	PLC22	TACACTGAAGGAGATGCACTGG	(T)11
			TAACAACAAAACACAGCTTCGC
7	16581951	PLC30	TTGGTCAGGTTCTCAATCCTCT	(T)16
			ACGGATGAACGCTTGTAAAGAA
8	16581952	PLC35	TTGCTTCCTCCTCTTCTCACTC	(T)10
			AGCCTCAGTACCCTCCTCTTTT
9	16581953	PLC38	CCTGGAGAAGTCTGTGGAAGAT	(CTTCA)3
			AGCTCTAGCATTTTGCATGTGA
10	˗	PLC40	CAACTCGCATCCTCTTCACA	(T)13
			CAAAGGGGTTGGAGTCGTAA
11	16581955	PLC42	AACCAATCATGGCTTCTGCT	(GA)8
			TTTCACCGTCTTTATGAACCA
12	16581956	PLC46	CAAACTGGAAGATGCTGCTG	(T)17
			TGACCCATCCTCATCCTTAAA
13	16581957	PLC51	CCATGATGAGCCTTGAATGA	(GCC)5
			TCTTCAATCTCCAGGAACACTTT
14	16581958	PLC60	TGCTTGGACCCTAAATTTGC	(TA)6
			AAGAAAAGGGCAACCACTGA
15	˗	PLC64	ATTGGTGGGGAGTTTGAGTG	(TC)26
			AAACAACTCATGATGTGCCCT
16	˗	PLC66	ATTTGGAGCAAAGATGCAGG	(A) 10
			GGATCGACCTCCAATCAAGA
17	16581960	PLC70	CATCTCTTCGTGGCGTAAT	(GTT)9
			AGCAAACAACAGCACACATA
18	16581961	PLC74	GATTTACCGATGGATCTTCA	(AG)38
			CTAAGGGAGAGAAAGAAAAGG
19	˗	PLC80	GCTAACAAACAACACCATGA	(TAT)8
			GCATCTAAGTTCTTCAATCTCC
20	6581962	PLC81	GGGTAGAGTATTATTGAAGGTGG	(TA)6
			AGAATCGCTAGTTTAGAGCAAG
21	32360248	PLC88	CCAAAACAAGCACCAGTACAAG	(GAA)4
			TAGAAGACGTTGGAGGAGAAGC
22	32360250	PLC95	TTCATTCTTGGGCTAGGGA	(GTG)8
			TGCAGATGTGAAATACCTCAGT
