# Supplementary material for: Genetic Diversity in Lens Species Revealed by EST and Genomic Simple Sequence Repeat Analysis
Source: PLoS One. 2015 Sep 18;10(9):e0138101. doi: 10.1371/journal.pone.0138101 (PMC4575128; doi:10.1371/journal.pone.0138101)
Supplement: S3 Table — (XLSX) [file pone.0138101.s006.xlsx]

## Sheet: Sheet1
Table S3: Eighty six accessions of different Lens species used in the study.
Species	S.no.	Genotye
L.culinaris subsp. culinaris	1	L830
L.culinaris subsp. culinaris	2	L4076
L.culinaris subsp. culinaris	3	L4147
L.culinaris subsp. culinaris	4	L4595
L.culinaris subsp. culinaris	5	L4602
L.culinaris subsp. culinaris	6	L4603
L.culinaris subsp. culinaris	7	L4618
L.culinaris subsp. culinaris	8	L6183
L.culinaris subsp. culinaris	9	L4704
L.culinaris subsp. culinaris	10	L7903
L.culinaris subsp. culinaris	11	PL01
L.culinaris subsp. culinaris	12	PL04
L.culinaris subsp. culinaris	13	PL5
L.culinaris subsp. culinaris	14	PL6
L.culinaris subsp. culinaris	15	PL7
L.culinaris subsp. culinaris	16	PL8
L.culinaris subsp. culinaris	17	PL406
L.culinaris subsp. culinaris	18	DPL-58
L.culinaris subsp. culinaris	19	DPL-62
L.culinaris subsp. culinaris	20	IPL81
L.culinaris subsp. culinaris	21	IPL321
L.culinaris subsp. culinaris	22	IPL406
L.culinaris subsp. culinaris	23	ILL6002
L.culinaris subsp. culinaris	24	PRECOZ
L.culinaris subsp. culinaris	25	K75
L.culinaris subsp. culinaris	26	HM
L. culinaris subsp. orientalis	27	IG-135428
L. culinaris subsp. orientalis	28	IG-135443
L. culinaris subsp. orientalis	29	IG-135570
L. culinaris subsp. orientalis	30	IG-136669
L. culinaris subsp. orientalis	31	IG-136671
L. culinaris subsp. orientalis	32	IG-136673
L. culinaris subsp. orientalis	33	ILWL-7
L. culinaris subsp. orientalis	34	ILWL-11
L. culinaris subsp. orientalis	35	ILWL-23
L. culinaris subsp. orientalis	36	ILWL-24
L. culinaris subsp. orientalis	37	ILWL-31
L. culinaris subsp. orientalis	38	ILWL-50
L. culinaris subsp. orientalis	39	ILWL-55
L. culinaris subsp. orientalis	40	ILW-L70
L. culinaris subsp. orientalis	41	ILWL-73
L. culinaris subsp. orientalis	42	ILWL-81
L. culinaris subsp. orientalis	43	ILWL-95
L. culinaris subsp. orientalis	44	ILWL-96
L. culinaris subsp. orientalis	45	ILWL-127
L. culinaris subsp. orientalis	46	ILWL131
L. culinaris subsp. orientalis	47	ILWL-143
L. culinaris subsp. orientalis	48	ILWL-147
L. culinaris subsp. orientalis	49	ILWL-150
L. culinaris subsp. orientalis	50	ILWL-152
L. culinaris subsp. orientalis	51	ILWL-237
L. culinaris subsp. orientalis	52	ILWL-242
L. culinaris subsp. orientalis	53	ILWL-246
L. culinaris subsp. orientalis	54	ILWL-342
L. culinaris subsp. orientalis	55	ILWL-358
L. culinaris subsp. orientalis	56	ILWL-378
L. nigricans	57	IG-136623
L. nigricans	58	IG-136626
L. nigricans	59	IG-136631
L. nigricans	60	IG-136649
L. nigricans	61	IG136653
L. nigricans	62	ILWL-345
L. culinaris subsp. odemensis	63	IG-136633
L. culinaris subsp. odemensis	64	IG-136655
L. culinaris subsp. odemensis	65	IG-136662
L. culinaris subsp. odemensis	66	ILWL-28
L. culinaris subsp. odemensis	67	ILWL-34
L. culinaris subsp. odemensis	68	ILWL-47
L. ervoides	69	IG-62506
L. ervoides	70	IG-136663
L. ervoides	71	IG-136664
L. ervoides	72	IG-136665
L. ervoides	73	IG-136666
L. ervoides	74	IG-137423
L. ervoides	75	IG-140891
L. ervoides	76	IG-140893
L. ervoides	77	IG-140970
L. ervoides	78	IG-141573
L. ervoides	79	ILWL-44
L. ervoides	80	ILWL-51
L. ervoides	81	ILWL-52
L. ervoides	82	ILWL-72
L. ervoides	83	ILWL-77
L. culinaris subsp. tomentosus	84	ILWL-53
L. culinaris subsp. tomentosus	85	ILWL-91
L. culinaris subsp. tomentosus	86	ILWL-93
		S.no.
		Marker ID
		No. of Alleles obtained
		Range of alleles amplified(bp)
		L830
		L4076
		L4147
		L4594
		L4602
		L4603
		L4618
		L6183
		L4704
		L7903
		PL01
		PL04
		PL5
		PL6
		PL7
		PL8
		PL406
		DPL-58
		DPL-62
		IPL81
		IPL321
		IPL406
		ILL6002
		PRECOZ
		K75
		HM
		IG-135428
		IG-135443
		IG-135570
		IG-136669
		IG-136671
		IG-136673
		ILWL-7
		ILWL-11
		ILWL-23
		ILWL-24
		ILWL-31
		ILWL-50
		ILWL-55
		ILW-L70
		ILWL-73
		ILWL-81
		ILWL-95
		ILWL-96
		ILWL-127
		ILWL131
		ILWL-143
		ILWL-147
		ILWL-150
		ILWL-152
		ILWL-237
		ILWL-242
		ILWL-246
		ILWL-342
		ILWL-358
		ILWL-378
		IG-136623
		IG-136626
		IG-136631
		IG-136649
		IG136653
		ILWL-345
		IG-136633
		IG-136655
		IG-136662
		ILWL-28
		ILWL-34
		ILWL-47
		IG-62506
		IG-136663
		IG-136664
		IG-136665
		IG-136666
		IG-137423
		IG-140891
		IG-140893
		IG-140970
		IG-141573
		ILWL-44
		ILWL-51
		ILWL-52
		ILWL-72
		ILWL-77
		ILWL-53
		ILWL-91
		ILWL-93
		S.no.
		Marker ID
		No. of Alleles obtained
		Range of alleles amplified(bp)
		L830
		L4076
		L4147
		L4594
		L4602
		L4603
		L4618
		L6183
		L4704
		L7903
		PL01
		PL04
		PL5
		PL6
		PL7
		PL8
		PL406
		DPL-58
		DPL-62
		IPL81
		IPL321
		IPL406
		ILL6002
		PRECOZ
		K75
		HM
		IG-135428
		IG-135443
		IG-135570
		IG-136669
		IG-136671
		IG-136673
		ILWL-7
		ILWL-11
		ILWL-23
		ILWL-24
		ILWL-31
		ILWL-50
		ILWL-55
		ILW-L70
		ILWL-73
		ILWL-81
		ILWL-95
		ILWL-96
		ILWL-127
		ILWL131
		ILWL-143
		ILWL-147
		ILWL-150
		ILWL-152
		ILWL-237
		ILWL-242
		ILWL-246
		ILWL-342
		ILWL-358
		ILWL-378
		IG-136623
		IG-136626
		IG-136631
		IG-136649
		IG136653
		ILWL-345
		IG-136633
		IG-136655
		IG-136662
		ILWL-28
		ILWL-34
		ILWL-47
		IG-62506
		IG-136663
		IG-136664
		IG-136665
		IG-136666
		IG-137423
		IG-140891
		IG-140893
		IG-140970
		IG-141573
		ILWL-44
		ILWL-51
		ILWL-52
		ILWL-72
		ILWL-77
		ILWL-53
		ILWL-91
		ILWL-93
		S.no.
		Marker ID
		No. of Alleles obtained
		Range of alleles amplified(bp)
		L830
		L4076
		L4147
		L4594
		L4602
		L4603
		L4618
		L6183
		L4704
		L7903
		PL01
		PL04
		PL5
		PL6
		PL7
		PL8
		PL406
		DPL-58
		DPL-62
		IPL81
		IPL321
		IPL406
		ILL6002
		PRECOZ
		K75
		HM
		IG-135428
		IG-135443
		IG-135570
		IG-136669
		IG-136671
		IG-136673
		ILWL-7
		ILWL-11
		ILWL-23
		ILWL-24
		ILWL-31
		ILWL-50
		ILWL-55
		ILW-L70
		ILWL-73
		ILWL-81
		ILWL-95
		ILWL-96
		ILWL-127
		ILWL131
		ILWL-143
		ILWL-147
		ILWL-150
		ILWL-152
		ILWL-237
		ILWL-242
		ILWL-246
		ILWL-342
		ILWL-358
		ILWL-378
		IG-136623
		IG-136626
		IG-136631
		IG-136649
		IG136653
		ILWL-345
		IG-136633
		IG-136655
		IG-136662
		ILWL-28
		ILWL-34
		ILWL-47
		IG-62506
		IG-136663
		IG-136664
		IG-136665
		IG-136666
		IG-137423
		IG-140891
		IG-140893
		IG-140970
		IG-141573
		ILWL-44
		ILWL-51
		ILWL-52
		ILWL-72
		ILWL-77
		ILWL-53
		ILWL-91
		ILWL-93
		S.no.
		Marker ID
		No. of Alleles obtained
		Range of alleles amplified(bp)
		L830
		L4076
		L4147
		L4594
		L4602
		L4603
		L4618
		L6183
		L4704
		L7903
		PL01
		PL04
		PL5
		PL6
		PL7
		PL8
		PL406
		DPL-58
		DPL-62
		IPL81
		IPL321
		IPL406
		ILL6002
		PRECOZ
		K75
		HM
		IG-135428
		IG-135443
		IG-135570
		IG-136669
		IG-136671
		IG-136673
		ILWL-7
		ILWL-11
		ILWL-23
		ILWL-24
		ILWL-31
		ILWL-50
		ILWL-55
		ILW-L70
		ILWL-73
		ILWL-81
		ILWL-95
		ILWL-96
		ILWL-127
		ILWL131
		ILWL-143
		ILWL-147
		ILWL-150
		ILWL-152
		ILWL-237
		ILWL-242
		ILWL-246
		ILWL-342
		ILWL-358
		ILWL-378
		IG-136623
		IG-136626
		IG-136631
		IG-136649
		IG136653
		ILWL-345
		IG-136633
		IG-136655
		IG-136662
		ILWL-28
		ILWL-34
		ILWL-47
		IG-62506
		IG-136663
		IG-136664
		IG-136665
		IG-136666
		IG-137423
		IG-140891
		IG-140893
		IG-140970
		IG-141573
		ILWL-44
		ILWL-51
		ILWL-52
		ILWL-72
		ILWL-77
		ILWL-53
		ILWL-91
		ILWL-93
		S.no.
		Marker ID
		No. of Alleles obtained
		Range of alleles amplified(bp)
		L830
		L4076
		L4147
		L4594
		L4602
		L4603
		L4618
		L6183
		L4704
		L7903
		PL01
		PL04
		PL5
		PL6
		PL7
		PL8
		PL406
		DPL-58
		DPL-62
		IPL81
		IPL321
		IPL406
		ILL6002
		PRECOZ
		K75
		HM
		IG-135428
		IG-135443
		IG-135570
		IG-136669
		IG-136671
		IG-136673
		ILWL-7
		ILWL-11
		ILWL-23
		ILWL-24
		ILWL-31
		ILWL-50
		ILWL-55
		ILW-L70
		ILWL-73
		ILWL-81
		ILWL-95
		ILWL-96
		ILWL-127
		ILWL131
		ILWL-143
		ILWL-147
		ILWL-150
		ILWL-152
		ILWL-237
		ILWL-242
		ILWL-246
		ILWL-342
		ILWL-358
		ILWL-378
		IG-136623
		IG-136626
		IG-136631
		IG-136649
		IG136653
		ILWL-345
		IG-136633
		IG-136655
		IG-136662
		ILWL-28
		ILWL-34
		ILWL-47
		IG-62506
		IG-136663
		IG-136664
		IG-136665
		IG-136666
		IG-137423
		IG-140891
		IG-140893
		IG-140970
		IG-141573
		ILWL-44
		ILWL-51
		ILWL-52
		ILWL-72
		ILWL-77
		ILWL-53
		ILWL-91
		ILWL-93
		S.no.
		Marker ID
		No. of Alleles obtained
		Range of alleles amplified(bp)
		L830
		L4076
		L4147
		L4594
		L4602
		L4603
		L4618
		L6183
		L4704
		L7903
		PL01
		PL04
		PL5
		PL6
		PL7
		PL8
		PL406
		DPL-58
		DPL-62
		IPL81
		IPL321
		IPL406
		ILL6002
		PRECOZ
		K75
		HM
		IG-135428
		IG-135443
		IG-135570
		IG-136669
		IG-136671
		IG-136673
		ILWL-7
		ILWL-11
		ILWL-23
		ILWL-24
		ILWL-31
		ILWL-50
		ILWL-55
		ILW-L70
		ILWL-73
		ILWL-81
		ILWL-95
		ILWL-96
		ILWL-127
		ILWL131
		ILWL-143
		ILWL-147
		ILWL-150
		ILWL-152
		ILWL-237
		ILWL-242
		ILWL-246
		ILWL-342
		ILWL-358
		ILWL-378
		IG-136623
		IG-136626
		IG-136631
		IG-136649
		IG136653
		ILWL-345
		IG-136633
		IG-136655
		IG-136662
		ILWL-28
		ILWL-34
		ILWL-47
		IG-62506
		IG-136663
		IG-136664
		IG-136665
		IG-136666
		IG-137423
		IG-140891
		IG-140893
		IG-140970
		IG-141573
		ILWL-44
		ILWL-51
		ILWL-52
		ILWL-72
		ILWL-77
		ILWL-53
		ILWL-91
		ILWL-93
		S.no.
		Marker ID
		No. of Alleles obtained
		Range of alleles amplified(bp)
		L830
		L4076
		L4147
		L4594
		L4602
		L4603
		L4618
		L6183
		L4704
		L7903
		PL01
		PL04
		PL5
		PL6
		PL7
		PL8
		PL406
		DPL-58
		DPL-62
		IPL81
		IPL321
		IPL406
		ILL6002
		PRECOZ
		K75
		HM
		IG-135428
		IG-135443
		IG-135570
		IG-136669
		IG-136671
		IG-136673
		ILWL-7
		ILWL-11
		ILWL-23
		ILWL-24
		ILWL-31
		ILWL-50
		ILWL-55
		ILW-L70
		ILWL-73
		ILWL-81
		ILWL-95
		ILWL-96
		ILWL-127
		ILWL131
		ILWL-143
		ILWL-147
		ILWL-150
		ILWL-152
		ILWL-237
		ILWL-242
		ILWL-246
		ILWL-342
		ILWL-358
		ILWL-378
		IG-136623
		IG-136626
		IG-136631
		IG-136649
		IG136653
		ILWL-345
		IG-136633
		IG-136655
		IG-136662
		ILWL-28
		ILWL-34
		ILWL-47
		IG-62506
		IG-136663
		IG-136664
		IG-136665
		IG-136666
		IG-137423
		IG-140891
		IG-140893
		IG-140970
		IG-141573
		ILWL-44
		ILWL-51
		ILWL-52
		ILWL-72
		ILWL-77
		ILWL-53
		ILWL-91
		ILWL-93
		S.no.
		Marker ID
		No. of Alleles obtained
		Range of alleles amplified(bp)
		L830
		L4076
		L4147
		L4594
		L4602
		L4603
		L4618
		L6183
		L4704
		L7903
		PL01
		PL04
		PL5
		PL6
		PL7
		PL8
		PL406
		DPL-58
		DPL-62
		IPL81
		IPL321
		IPL406
		ILL6002
		PRECOZ
		K75
		HM
		IG-135428
		IG-135443
		IG-135570
		IG-136669
		IG-136671
		IG-136673
		ILWL-7
		ILWL-11
		ILWL-23
		ILWL-24
		ILWL-31
		ILWL-50
		ILWL-55
		ILW-L70
		ILWL-73
		ILWL-81
		ILWL-95
		ILWL-96
		ILWL-127
		ILWL131
		ILWL-143
		ILWL-147
		ILWL-150
		ILWL-152
		ILWL-237
		ILWL-242
		ILWL-246
		ILWL-342
		ILWL-358
		ILWL-378
		IG-136623
		IG-136626
		IG-136631
		IG-136649
		IG136653
		ILWL-345
		IG-136633
		IG-136655
		IG-136662
		ILWL-28
		ILWL-34
		ILWL-47
		IG-62506
		IG-136663
		IG-136664
		IG-136665
		IG-136666
		IG-137423
		IG-140891
		IG-140893
		IG-140970
		IG-141573
		ILWL-44
		ILWL-51
		ILWL-52
		ILWL-72
		ILWL-77
		ILWL-53
		ILWL-91
		ILWL-93
		S.no.
		Marker ID
		No. of Alleles obtained
		Range of alleles amplified(bp)
		L830
		L4076
		L4147
		L4594
		L4602
		L4603
		L4618
		L6183
		L4704
		L7903
		PL01
		PL04
		PL5
		PL6
		PL7
		PL8
		PL406
		DPL-58
		DPL-62
		IPL81
		IPL321
		IPL406
		ILL6002
		PRECOZ
		K75
		HM
		IG-135428
		IG-135443
		IG-135570
		IG-136669
		IG-136671
		IG-136673
		ILWL-7
		ILWL-11
		ILWL-23
		ILWL-24
		ILWL-31
		ILWL-50
		ILWL-55
		ILW-L70
		ILWL-73
		ILWL-81
		ILWL-95
		ILWL-96
		ILWL-127
		ILWL131
		ILWL-143
		ILWL-147
		ILWL-150
		ILWL-152
		ILWL-237
		ILWL-242
		ILWL-246
		ILWL-342
		ILWL-358
		ILWL-378
		IG-136623
		IG-136626
		IG-136631
		IG-136649
		IG136653
		ILWL-345
		IG-136633
		IG-136655
		IG-136662
		ILWL-28
		ILWL-34
		ILWL-47
		IG-62506
		IG-136663
		IG-136664
		IG-136665
		IG-136666
		IG-137423
		IG-140891
		IG-140893
		IG-140970
		IG-141573
		ILWL-44
		ILWL-51
		ILWL-52
		ILWL-72
		ILWL-77
		ILWL-53
		ILWL-91
		ILWL-93
		S.no.
		Marker ID
		No. of Alleles obtained
		Range of alleles amplified(bp)
		L830
		L4076
		L4147
		L4594
		L4602
		L4603
		L4618
		L6183
		L4704
		L7903
		PL01
		PL04
		PL5
		PL6
		PL7
		PL8
		PL406
		DPL-58
		DPL-62
		IPL81
		IPL321
		IPL406
		ILL6002
		PRECOZ
		K75
		HM
		IG-135428
		IG-135443
		IG-135570
		IG-136669
		IG-136671
		IG-136673
		ILWL-7
		ILWL-11
		ILWL-23
		ILWL-24
		ILWL-31
		ILWL-50
		ILWL-55
		ILW-L70
		ILWL-73
		ILWL-81
		ILWL-95
		ILWL-96
		ILWL-127
		ILWL131
		ILWL-143
		ILWL-147
		ILWL-150
		ILWL-152
		ILWL-237
		ILWL-242
		ILWL-246
		ILWL-342
		ILWL-358
		ILWL-378
		IG-136623
		IG-136626
		IG-136631
		IG-136649
		IG136653
		ILWL-345
		IG-136633
		IG-136655
		IG-136662
		ILWL-28
		ILWL-34
		ILWL-47
		IG-62506
		IG-136663
		IG-136664
		IG-136665
		IG-136666
		IG-137423
		IG-140891
		IG-140893
		IG-140970
		IG-141573
		ILWL-44
		ILWL-51
		ILWL-52
		ILWL-72
		ILWL-77
		ILWL-53
		ILWL-91
		ILWL-93
		S.no.
		Marker ID
		No. of Alleles obtained
		Range of alleles amplified(bp)
		L830
		L4076
		L4147
		L4594
		L4602
		L4603
		L4618
		L6183
		L4704
		L7903
		PL01
		PL04
		PL5
		PL6
		PL7
		PL8
		PL406
		DPL-58
		DPL-62
		IPL81
		IPL321
		IPL406
		ILL6002
		PRECOZ
		K75
		HM
		IG-135428
		IG-135443
		IG-135570
		IG-136669
		IG-136671
		IG-136673
		ILWL-7
		ILWL-11
		ILWL-23
		ILWL-24
		ILWL-31
		ILWL-50
		ILWL-55
		ILW-L70
		ILWL-73
		ILWL-81
		ILWL-95
		ILWL-96
		ILWL-127
		ILWL131
		ILWL-143
		ILWL-147
		ILWL-150
		ILWL-152
		ILWL-237
		ILWL-242
		ILWL-246
		ILWL-342
		ILWL-358
		ILWL-378
		IG-136623
		IG-136626
		IG-136631
		IG-136649
		IG136653
		ILWL-345
		IG-136633
		IG-136655
		IG-136662
		ILWL-28
		ILWL-34
		ILWL-47
		IG-62506
		IG-136663
		IG-136664
		IG-136665
		IG-136666
		IG-137423
		IG-140891
		IG-140893
		IG-140970
		IG-141573
		ILWL-44
		ILWL-51
		ILWL-52
		ILWL-72
		ILWL-77
		ILWL-53
		ILWL-91
		ILWL-93
		S.no.
		Marker ID
		No. of Alleles obtained
		Range of alleles amplified(bp)
		L830
		L4076
		L4147
		L4594
		L4602
		L4603
		L4618
		L6183
		L4704
		L7903
		PL01
		PL04
		PL5
		PL6
		PL7
		PL8
		PL406
		DPL-58
		DPL-62
		IPL81
		IPL321
		IPL406
		ILL6002
		PRECOZ
		K75
		HM
		IG-135428
		IG-135443
		IG-135570
		IG-136669
		IG-136671
		IG-136673
		ILWL-7
		ILWL-11
		ILWL-23
		ILWL-24
		ILWL-31
		ILWL-50
		ILWL-55
		ILW-L70
		ILWL-73
		ILWL-81
		ILWL-95
		ILWL-96
		ILWL-127
		ILWL131
		ILWL-143
		ILWL-147
		ILWL-150
		ILWL-152
		ILWL-237
		ILWL-242
		ILWL-246
		ILWL-342
		ILWL-358
		ILWL-378
		IG-136623
		IG-136626
		IG-136631
		IG-136649
		IG136653
		ILWL-345
		IG-136633
		IG-136655
		IG-136662
		ILWL-28
		ILWL-34
		ILWL-47
		IG-62506
		IG-136663
		IG-136664
		IG-136665
		IG-136666
		IG-137423
		IG-140891
		IG-140893
		IG-140970
		IG-141573
		ILWL-44
		ILWL-51
		ILWL-52
		ILWL-72
		ILWL-77
		ILWL-53
		ILWL-91
		ILWL-93
		S.no.
		Marker ID
		No. of Alleles obtained
		Range of alleles amplified(bp)
		L830
		L4076
		L4147
		L4594
		L4602
		L4603
		L4618
		L6183
		L4704
		L7903
		PL01
		PL04
		PL5
		PL6
		PL7
		PL8
		PL406
		DPL-58
		DPL-62
		IPL81
		IPL321
		IPL406
		ILL6002
		PRECOZ
		K75
		HM
		IG-135428
		IG-135443
		IG-135570
		IG-136669
		IG-136671
		IG-136673
		ILWL-7
		ILWL-11
		ILWL-23
		ILWL-24
		ILWL-31
		ILWL-50
		ILWL-55
		ILW-L70
		ILWL-73
		ILWL-81
		ILWL-95
		ILWL-96
		ILWL-127
		ILWL131
		ILWL-143
		ILWL-147
		ILWL-150
		ILWL-152
		ILWL-237
		ILWL-242
		ILWL-246
		ILWL-342
		ILWL-358
		ILWL-378
		IG-136623
		IG-136626
		IG-136631
		IG-136649
		IG136653
		ILWL-345
		IG-136633
		IG-136655
		IG-136662
		ILWL-28
		ILWL-34
		ILWL-47
		IG-62506
		IG-136663
		IG-136664
		IG-136665
		IG-136666
		IG-137423
		IG-140891
		IG-140893
		IG-140970
		IG-141573
		ILWL-44
		ILWL-51
		ILWL-52
		ILWL-72
		ILWL-77
		ILWL-53
		ILWL-91
		ILWL-93
		S.no.
		Marker ID
		No. of Alleles obtained
		Range of alleles amplified(bp)
		L830
		L4076
		L4147
		L4594
		L4602
		L4603
		L4618
		L6183
		L4704
		L7903
		PL01
		PL04
		PL5
		PL6
		PL7
		PL8
		PL406
		DPL-58
		DPL-62
		IPL81
		IPL321
		IPL406
		ILL6002
		PRECOZ
		K75
		HM
		IG-135428
		IG-135443
		IG-135570
		IG-136669
		IG-136671
		IG-136673
		ILWL-7
		ILWL-11
		ILWL-23
		ILWL-24
		ILWL-31
		ILWL-50
		ILWL-55
		ILW-L70
		ILWL-73
		ILWL-81
		ILWL-95
		ILWL-96
		ILWL-127
		ILWL131
		ILWL-143
		ILWL-147
		ILWL-150
		ILWL-152
		ILWL-237
		ILWL-242
		ILWL-246
		ILWL-342
		ILWL-358
		ILWL-378
		IG-136623
		IG-136626
		IG-136631
		IG-136649
		IG136653
		ILWL-345
		IG-136633
		IG-136655
		IG-136662
		ILWL-28
		ILWL-34
		ILWL-47
		IG-62506
		IG-136663
		IG-136664
		IG-136665
		IG-136666
		IG-137423
		IG-140891
		IG-140893
		IG-140970
		IG-141573
		ILWL-44
		ILWL-51
		ILWL-52
		ILWL-72
		ILWL-77
		ILWL-53
		ILWL-91
		ILWL-93
		S.no.
		Marker ID
		No. of Alleles obtained
		Range of alleles amplified(bp)
		L830
		L4076
		L4147
		L4594
		L4602
		L4603
		L4618
		L6183
		L4704
		L7903
		PL01
		PL04
		PL5
		PL6
		PL7
		PL8
		PL406
		DPL-58
		DPL-62
		IPL81
		IPL321
		IPL406
		ILL6002
		PRECOZ
		K75
		HM
		IG-135428
		IG-135443
		IG-135570
		IG-136669
		IG-136671
		IG-136673
		ILWL-7
		ILWL-11
		ILWL-23
		ILWL-24
		ILWL-31
		ILWL-50
		ILWL-55
		ILW-L70
		ILWL-73
		ILWL-81
		ILWL-95
		ILWL-96
		ILWL-127
		ILWL131
		ILWL-143
		ILWL-147
		ILWL-150
		ILWL-152
		ILWL-237
		ILWL-242
		ILWL-246
		ILWL-342
		ILWL-358
		ILWL-378
		IG-136623
		IG-136626
		IG-136631
		IG-136649
		IG136653
		ILWL-345
		IG-136633
		IG-136655
		IG-136662
		ILWL-28
		ILWL-34
		ILWL-47
		IG-62506
		IG-136663
		IG-136664
		IG-136665
		IG-136666
		IG-137423
		IG-140891
		IG-140893
		IG-140970
		IG-141573
		ILWL-44
		ILWL-51
		ILWL-52
		ILWL-72
		ILWL-77
		ILWL-53
		ILWL-91
		ILWL-93
		S.no.
		Marker ID
		No. of Alleles obtained
		Range of alleles amplified(bp)
		L830
		L4076
		L4147
		L4594
		L4602
		L4603
		L4618
		L6183
		L4704
		L7903
		PL01
		PL04
		PL5
		PL6
		PL7
		PL8
		PL406
		DPL-58
		DPL-62
		IPL81
		IPL321
		IPL406
		ILL6002
		PRECOZ
		K75
		HM
		IG-135428
		IG-135443
		IG-135570
		IG-136669
		IG-136671
		IG-136673
		ILWL-7
		ILWL-11
		ILWL-23
		ILWL-24
		ILWL-31
		ILWL-50
		ILWL-55
		ILW-L70
		ILWL-73
		ILWL-81
		ILWL-95
		ILWL-96
		ILWL-127
		ILWL131
		ILWL-143
		ILWL-147
		ILWL-150
		ILWL-152
		ILWL-237
		ILWL-242
		ILWL-246
		ILWL-342
		ILWL-358
		ILWL-378
		IG-136623
		IG-136626
		IG-136631
		IG-136649
		IG136653
		ILWL-345
		IG-136633
		IG-136655
		IG-136662
		ILWL-28
		ILWL-34
		ILWL-47
		IG-62506
		IG-136663
		IG-136664
		IG-136665
		IG-136666
		IG-137423
		IG-140891
		IG-140893
		IG-140970
		IG-141573
		ILWL-44
		ILWL-51
		ILWL-52
		ILWL-72
		ILWL-77
		ILWL-53
		ILWL-91
		ILWL-93
		S.no.
		Marker ID
		No. of Alleles obtained
		Range of alleles amplified(bp)
		L830
		L4076
		L4147
		L4594
		L4602
		L4603
		L4618
		L6183
		L4704
		L7903
		PL01
		PL04
		PL5
		PL6
		PL7
		PL8
		PL406
		DPL-58
		DPL-62
		IPL81
		IPL321
		IPL406
		ILL6002
		PRECOZ
		K75
		HM
		IG-135428
		IG-135443
		IG-135570
		IG-136669
		IG-136671
		IG-136673
		ILWL-7
		ILWL-11
		ILWL-23
		ILWL-24
		ILWL-31
		ILWL-50
		ILWL-55
		ILW-L70
		ILWL-73
		ILWL-81
		ILWL-95
		ILWL-96
		ILWL-127
		ILWL131
		ILWL-143
		ILWL-147
		ILWL-150
		ILWL-152
		ILWL-237
		ILWL-242
		ILWL-246
		ILWL-342
		ILWL-358
		ILWL-378
		IG-136623
		IG-136626
		IG-136631
		IG-136649
		IG136653
		ILWL-345
		IG-136633
		IG-136655
		IG-136662
		ILWL-28
		ILWL-34
		ILWL-47
		IG-62506
		IG-136663
		IG-136664
		IG-136665
		IG-136666
		IG-137423
		IG-140891
		IG-140893
		IG-140970
		IG-141573
		ILWL-44
		ILWL-51
		ILWL-52
		ILWL-72
		ILWL-77
		ILWL-53
		ILWL-91
		ILWL-93
		S.no.
		Marker ID
		No. of Alleles obtained
		Range of alleles amplified(bp)
		L830
		L4076
		L4147
		L4594
		L4602
		L4603
		L4618
		L6183
		L4704
		L7903
		PL01
		PL04
		PL5
		PL6
		PL7
		PL8
		PL406
		DPL-58
		DPL-62
		IPL81
		IPL321
		IPL406
		ILL6002
		PRECOZ
		K75
		HM
		IG-135428
		IG-135443
		IG-135570
		IG-136669
		IG-136671
		IG-136673
		ILWL-7
		ILWL-11
		ILWL-23
		ILWL-24
		ILWL-31
		ILWL-50
		ILWL-55
		ILW-L70
		ILWL-73
		ILWL-81
		ILWL-95
		ILWL-96
		ILWL-127
		ILWL131
		ILWL-143
		ILWL-147
		ILWL-150
		ILWL-152
		ILWL-237
		ILWL-242
		ILWL-246
		ILWL-342
		ILWL-358
		ILWL-378
		IG-136623
		IG-136626
		IG-136631
		IG-136649
		IG136653
		ILWL-345
		IG-136633
		IG-136655
		IG-136662
		ILWL-28
		ILWL-34
		ILWL-47
		IG-62506
		IG-136663
		IG-136664
		IG-136665
		IG-136666
		IG-137423
		IG-140891
		IG-140893
		IG-140970
		IG-141573
		ILWL-44
		ILWL-51
		ILWL-52
		ILWL-72
		ILWL-77
		ILWL-53
		ILWL-91
		ILWL-93
		S.no.
		Marker ID
		No. of Alleles obtained
		Range of alleles amplified(bp)
		L830
		L4076
		L4147
		L4594
		L4602
		L4603
		L4618
		L6183
		L4704
		L7903
		PL01
		PL04
		PL5
		PL6
		PL7
		PL8
		PL406
		DPL-58
		DPL-62
		IPL81
		IPL321
		IPL406
		ILL6002
		PRECOZ
		K75
		HM
		IG-135428
		IG-135443
		IG-135570
		IG-136669
		IG-136671
		IG-136673
		ILWL-7
		ILWL-11
		ILWL-23
		ILWL-24
		ILWL-31
		ILWL-50
		ILWL-55
		ILW-L70
		ILWL-73
		ILWL-81
		ILWL-95
		ILWL-96
		ILWL-127
		ILWL131
		ILWL-143
		ILWL-147
		ILWL-150
		ILWL-152
		ILWL-237
		ILWL-242
		ILWL-246
		ILWL-342
		ILWL-358
		ILWL-378
		IG-136623
		IG-136626
		IG-136631
		IG-136649
		IG136653
		ILWL-345
		IG-136633
		IG-136655
		IG-136662
		ILWL-28
		ILWL-34
		ILWL-47
		IG-62506
		IG-136663
		IG-136664
		IG-136665
		IG-136666
		IG-137423
		IG-140891
		IG-140893
		IG-140970
		IG-141573
		ILWL-44
		ILWL-51
		ILWL-52
		ILWL-72
		ILWL-77
		ILWL-53
		ILWL-91
		ILWL-93
		S.no.
		Marker ID
		No. of Alleles obtained
		Range of alleles amplified(bp)
		L830
		L4076
		L4147
		L4594
		L4602
		L4603
		L4618
		L6183
		L4704
		L7903
		PL01
		PL04
		PL5
		PL6
		PL7
		PL8
		PL406
		DPL-58
		DPL-62
		IPL81
		IPL321
		IPL406
		ILL6002
		PRECOZ
		K75
		HM
		IG-135428
		IG-135443
		IG-135570
		IG-136669
		IG-136671
		IG-136673
		ILWL-7
		ILWL-11
		ILWL-23
		ILWL-24
		ILWL-31
		ILWL-50
		ILWL-55
		ILW-L70
		ILWL-73
		ILWL-81
		ILWL-95
		ILWL-96
		ILWL-127
		ILWL131
		ILWL-143
		ILWL-147
		ILWL-150
		ILWL-152
		ILWL-237
		ILWL-242
		ILWL-246
		ILWL-342
		ILWL-358
		ILWL-378
		IG-136623
		IG-136626
		IG-136631
		IG-136649
		IG136653
		ILWL-345
		IG-136633
		IG-136655
		IG-136662
		ILWL-28
		ILWL-34
		ILWL-47
		IG-62506
		IG-136663
		IG-136664
		IG-136665
		IG-136666
		IG-137423
		IG-140891
		IG-140893
		IG-140970
		IG-141573
		ILWL-44
		ILWL-51
		ILWL-52
		ILWL-72
		ILWL-77
		ILWL-53
		ILWL-91
		ILWL-93
		S.no.
		Marker ID
		No. of Alleles obtained
		Range of alleles amplified(bp)
		L830
		L4076
		L4147
		L4594
		L4602
		L4603
		L4618
		L6183
		L4704
		L7903
		PL01
		PL04
		PL5
		PL6
		PL7
		PL8
		PL406
		DPL-58
		DPL-62
		IPL81
		IPL321
		IPL406
		ILL6002
		PRECOZ
		K75
		HM
		IG-135428
		IG-135443
		IG-135570
		IG-136669
		IG-136671
		IG-136673
		ILWL-7
		ILWL-11
		ILWL-23
		ILWL-24
		ILWL-31
		ILWL-50
		ILWL-55
		ILW-L70
		ILWL-73
		ILWL-81
		ILWL-95
		ILWL-96
		ILWL-127
		ILWL131
		ILWL-143
		ILWL-147
		ILWL-150
		ILWL-152
		ILWL-237
		ILWL-242
		ILWL-246
		ILWL-342
		ILWL-358
		ILWL-378
		IG-136623
		IG-136626
		IG-136631
		IG-136649
		IG136653
		ILWL-345
		IG-136633
		IG-136655
		IG-136662
		ILWL-28
		ILWL-34
		ILWL-47
		IG-62506
		IG-136663
		IG-136664
		IG-136665
		IG-136666
		IG-137423
		IG-140891
		IG-140893
		IG-140970
		IG-141573
		ILWL-44
		ILWL-51
		ILWL-52
		ILWL-72
		ILWL-77
		ILWL-53
		ILWL-91
		ILWL-93
		S.no.
		Marker ID
		No. of Alleles obtained
		Range of alleles amplified(bp)
		L830
		L4076
		L4147
		L4594
		L4602
		L4603
		L4618
		L6183
		L4704
		L7903
		PL01
		PL04
		PL5
		PL6
		PL7
		PL8
		PL406
		DPL-58
[truncated: 3,758 more rows]
